# Supplementary material for: Lactylation-driven therapeutic resistance in cancer: Mechanisms and therapeutic opportunities
Source: Genes Dis. 2025 Nov 17;13(4):101935. doi: 10.1016/j.gendis.2025.101935 (PMC13068659; doi:10.1016/j.gendis.2025.101935)
Supplement: Multimedia component 1 [file mmc1.xlsx]

## Sheet: Evidence Framework
Experimental Evidence Framework for Functional Lactylation Studies
Level	Key Requirement	Core Experimental Approaches
I	Establish Correlation: Correlate lactate metabolism with a specific biological phenotype	Lactate concentration assays (intra/extracellular); Metabolic analysis (e.g., Seahorse); Expression analysis of glycolytic enzymes
II	Identify Molecular Substrates: Identify lactylated proteins and their specific modification sites	Proteomics (Mass Spectrometry) with lactyl-lysine enrichment; Validation with pan- or site-specific lactylation antibodies (e.g., Western Blot, Immunoprecipitation)
III	Link to Function (Global Level): Demonstrate that altering global lactylation levels affects the phenotype	Pharmacological: Glycolysis/LDH inhibitors; Exogenous lactate treatment
		Genetic: Knockdown/Overexpression of regulatory enzymes ("writers" e.g., p300; "erasers" e.g., SIRT1-3)
IV	Establish Causality (Site-Specific Level): Prove the functional necessity and sufficiency of a specific lactylation site	Necessity: Site-directed mutagenesis (e.g., K-to-R/A) or site-specific peptide to block lactylation
		Sufficiency: Lactylation-mimicking mutation (e.g., K-to-Q/E); Orthogonal translation systems (e.g., PylRS) for direct incorporation

## Sheet: Selected Studies
NO	Title	DOI	Models	Highest evidence level	Core experimental approaches
23	NSUN2 lactylation drives cancer cell resistance to ferroptosis through enhancing GCLC-dependent glutathione synthesis	10.1016/j.redox.2024.103479	Cell liness(HEK293, SNU-1, SNU-16, AGS)	Ⅳ	NSUN2-K508R mutation
24	ACSS2 acts as a lactyl-CoA synthetase and couples KAT2A to function as a lactyltransferase for histone lactylation and tumor immune evasion	10.1016/j.cmet.2024.10.015	Cell liness(U251, U87 MG, CT2A, HEK-293T), Organisms(C57BL/6J mice, BALB/c Nude Mice), GBM tissues of patients	Ⅳ	H3-K14R/K18R mutation(Lentiviral-mediated overexpression)
36	Lactate reprograms glioblastoma immunity through CBX3-regulated histone lactylation	10.1172/JCI176851	Organisms(both female and male immunodeficient NSG mices), patient-derived GSCs	Ⅲ	Dichloroacetate; Sodium lactate
39	Glycometabolic reprogramming-induced XRCC1 lactylation confers therapeutic resistance in ALDH1A3-overexpressing glioblastoma	10.1016/j.cmet.2024.07.011	Cell liness(BNI-20-1-S, BNI-21-1-S, N33), Organisms(NPG Mouse)	Ⅳ	XRCC1-K247R/A mutation; XRCC1-K247T mutation
73	Cancer-associated fibroblasts promote EGFR-TKI resistance via the CTHRC1/glycolysis/H3K18la positive feedback loop	10.1038/s41388-025-03318-y	Cell liness(PC9 and HCC827), Organisms(six-week-old NSG male mice), lung cancer tissue of patients	Ⅲ	C646; exogenous lactate
74	Targeting SRSF10 might inhibit M2 macrophage polarization and potentiate anti-PD-1 therapy in hepatocellular carcinoma	10.1002/cac2.12607	Cell liness(Huh7, PLC/PRF/5 , Hepa1‐6 , HEK‐293T, myeloid line THP1), Organisms(male C57BL/6 mice aged 6‐7 weeks and male BALB/c nude mice aged 8 weeks), HCC tissue of patients	Ⅲ	BAY-8002; AZD0095; 1C8; SRSF10 and MYB knockdown/overexpression
83	SLC4A4 is a novel driver of enzalutamide resistance in prostate cancer	10.1016/j.canlet.2024.217070	Cell liness(LNCaP), Organisms(Male BALB/c nude mice)	Ⅲ	SLC4A4 and STAT3 knockdown; Bay 11–7082; Crizotinib
89	Histone H3K9 Lactylation Confers Temozolomide Resistance in Glioblastoma via LUC7L2-Mediated MLH1 Intron Retention	10.1002/advs.202309290	Cell lines(TBD0220), Organisms(Four‐week‐old female BALB/c nude mice), GBM tissues of patients	Ⅲ	Stiripentol, shLDHA/B, Sodium lactate
90	Lactate accumulation induces H4K12la to activate super-enhancer-driven RAD23A expression and promote niraparib resistance in ovarian cancer	10.1186/s12943-025-02295-w	Cell lines(A2780, HO8910), Organisms(Four‐week‐old female nude mice), Ovarian cancer organoids	Ⅲ	PKM/LDHA knockdown, 2-DG, exogenous lactate
92	Metabolic regulation of homologous recombination repair by MRE11 lactylation	10.1016/j.cell.2023.11.022	Cell liness(HEK293T, U2OS, MDA-MB-231, HCT116, RKO), Organisms(C57BL6 mice, LDHAfl/fl mice, 6-week-old female nu/nu mice), colon cancer organoids	Ⅳ	MRE11-K673R mutation; MRE11-K673 peptide
93	NBS1 lactylation is required for efficient DNA repair and chemotherapy resistance	10.1038/s41586-024-07620-9	Cell liness(293T, AGS, A549, HCT116 and HeLa), Organisms(Six-week-old NSG mice), Gastric cancer organoids, gastric cancer tissues of patients	Ⅳ	NBS1-K388R mutation
94	Targeting platinum-resistant ovarian cancer by disrupting histone and RAD51 lactylation	10.7150/thno.104858	Cell liness(A2780 and matched CDDP-resistant(A2780/DDP) , HEK293T, OVCAR8, SKOV3 and matched CDDP-resistant), Ovarian cancer tissues of patients	Ⅳ	RAD51-K73R/K40R mutation
95	Single-cell transcriptome analysis reveals the association between histone lactylation and cisplatin resistance in bladder cancer	10.1016/j.drup.2024.101059	Cell liness(T24 and SW780), Organisms(BALB/c nude mice)	Ⅲ	2-DG and oxamate; Sodium lactate; LDHA/B knockdown
96	Histone lactylation enhances GCLC expression and thus promotes chemoresistance of colorectal cancer stem cells through inhibiting ferroptosis	10.1038/s41419-025-07498-z	Cell liness(LoVo, SW-620, HCT-116, HEK293T), patients tissue from Gastrointestinal Surgery	Ⅲ	p300i, oxamate, TSA, Sodium lactate, p300, HDAC1, LDHA knockdown/overexpression
97	Cancer-associated fibroblasts promote doxorubicin resistance in triple-negative breast cancer through enhancing ZFP64 histone lactylation to regulate ferroptosis	10.1186/s12967-025-06246-3	Cell liness(BT-549 and MDA-MB-231), Organisms(BALB/c nude mice), lung cancer tissues and breast carcinoma tissues of patients	Ⅲ	Oxamate, exogenous lactic acid, CAF co-culture
98	The histone lactylation of AIM2 influences the suppression of ferroptosis by ACSL4 through STAT5B and promotes the progression of lung cancer	10.1096/fj.202402139R	Cell lines(NCI-H1395, SK-MES-1, and NCI-H1975), Organisms(BALB/c nude mice)	Ⅲ	Glycolysis inhibitors and si-EP300
99	Lactylation of LSD1 is an acquired epigenetic vulnerability of BRAFi/MEKi-resistant melanoma	10.1016/j.devcel.2025.02.016	Cell liness(HEK293T, A2058, A375, YUMM1.7, UACC903, 1205Lu), Organisms(BALB/c nude mice, C57BL/6J mice, NCG mice)	Ⅳ	LSD1-K503R mutation
100	Histone lactylation drives liver cancer metastasis by facilitating NSF1-mediated ferroptosis resistance after microwave ablation	10.1016/j.redox.2025.103553	Cell liness(Huh7 and MHCC-97H), Organisms(5–6-week-old male nude mice), hepatocellular carcinoma tissue of patients	Ⅲ	2-DG, DCA, and oxamate; LDHA knockdown; exogenous lactate
101	The diapause-like colorectal cancer cells induced by SMC4 attenuation are characterized by low proliferation and chemotherapy insensitivity	10.1016/j.cmet.2023.07.005	Cell liness(HCT116, RKO, SW480, SW620, HT29, MC38, MCF7, A549, 293T)	Ⅲ	2-DG and sodium oxamate; Exogenous lactate and rotenone
102	Pseudogene MAPK6P4-encoded functional peptide promotes glioblastoma vasculogenic mimicry development	10.1038/s42003-023-05438-1	Cell liness(NHA , U251 and U373), Organisms(Female 4-week-old BALB/c nude mice), glioma tissue of patients	Ⅲ	LDHA knockdown/overexpression
103	HIF1α lactylation enhances KIAA1199 transcription to promote angiogenesis and vasculogenic mimicry in prostate cancer	10.1016/j.ijbiomac.2022.10.014	Cell liness(HUVECs, PC-3, DU145), Organisms(5-weeks old male BALB/c-nu mice)	Ⅲ	Exogenous lactate; MCT1 knockdown
104	Integrating Single-Cell and Spatial Transcriptomics to Uncover and Elucidate GP73-Mediated Pro-Angiogenic Regulatory Networks in Hepatocellular Carcinoma	10.34133/research.0387	Cell liness(MHCC97H and Hep3B), Organisms(BALB/C nude mice(6 to 8 weeks; 22 to 28 g body weight)), Hepatocellular Carcinoma tissue of patients	Ⅲ	LDHA/LDHB/P300 knockdown; 2-DG and oxamate
105	Tumor-derived lactate promotes resistance to bevacizumab treatment by facilitating autophagy enhancer protein RUBCNL expression through histone H3 lysine 18 lactylation (H3K18la) in colorectal cancer	10.1080/15548627.2023.2249762	Cell liness(SW480, SW620, RKO, Caco2, DLD1, Lovo, HT29 and HCT116, NCM460 and HIEC-6, CCL-228, CCL-227, CRL-2577, HTB-37, CCL-221, CCL-229, HTB-38, CCL-247, CRL-1831, CRL-3266, CRL-3216), CRC organoid, Organisms(Six to 8-week-old female BALB/c nude mice), CRC tissue of patients	Ⅲ	Glycolysis inhibitor; DMOG; Sodium lactate; LDHA and EP300 knockdown
106	Lactylation-Driven IGF2BP3-Mediated Serine Metabolism Reprogramming and RNA m6A-Modification Promotes Lenvatinib Resistance in HCC	10.1002/advs.202401399	Cell liness(Hep3B(ATCC HB‐8064), Huh7, and Hepa1‐6), Organisms(Four‐week‐old male wild‐type C57BL/6J and BALB/c nude mice), HCC tissue of patients	Ⅳ	IGF2BP3-K76R mutation
107	Lactylation-Driven HECTD2 Limits the Response of Hepatocellular Carcinoma to Lenvatinib	10.1002/advs.202412559	Cell liness(HCCLM3 and Huh7), HCC Organoid, Organisms(NOD/SCID and BALB/c mice), HCC tissue of patients	Ⅲ	Sodium lactate; Rotenone; C646; TSA
108	NNMT promotes acquired EGFR-TKI resistance by forming EGR1 and lactate-mediated double positive feedback loops in non-small cell lung cancer	10.1186/s12943-025-02285-y	Cell liness(PC9 and HCC827), Organisms(Five-week-old male BALB/c nude mice), primary lung cancer tissue of patients	Ⅲ	Exogenous lactate, 2-DG, oxamate, TSA; p300 knockdown
109	MUC20 regulated by extrachromosomal circular DNA attenuates proteasome inhibitor resistance of multiple myeloma by modulating cuproptosis	10.1186/s13046-024-02972-6	Cell liness(OPM-2, ANBL-6, KAS-6/1, and U266), Organisms(Six-week-old male nude BALB/c mice)	Ⅲ	Sodium lactate
110	H3K18 Lactylation Potentiates Immune Escape of Non-Small Cell Lung Cancer	10.1158/0008-5472.CAN-23-3513	Cell lines(BEAS-2B, A549, NCI-H1299, NCI-H1703, NCI-H1944, NCIH1975, NCI-H358, and PC-9), Organisms(C57BL/6J mice), NSCLC tissues of patients	Ⅲ	2-DG and oxamate
111	PRMT3 drives PD-L1-mediated immune escape through activating PDHK1-regulated glycolysis in hepatocellular carcinoma	10.1038/s41419-025-07482-7	Organisms(Prmt3f/f mice, Albumin-Cre(Alb-Cre) mice), HCC tissue of patients	Ⅲ	Exogenous lactate and PRMT3 overexpression
112	Dual impacts of serine/glycine-free diet in enhancing antitumor immunity and promoting evasion via PD-L1 lactylation	10.1016/j.cmet.2024.10.019	Cell liness(CT26, MC38, 293T), Organisms(Balb/c mice, Balb/c nude mice, Rag1 KO mice), blood samples from patients	Ⅳ	PD-L1 K271E mutation
113	STAT5 promotes PD-L1 expression by facilitating histone lactylation to drive immunosuppression in acute myeloid leukemia	10.1038/s41392-023-01605-2	Cell liness(HL-60 and U937), blood samples from patients and health donors	Ⅲ	2-DG and STAT5 knockdown
114	Histone lactylation-driven B7-H3 expression promotes tumor immune evasion	10.7150/thno.105947	Cell liness(B16 and Hepa1-6), Organisms(Male C57BL/6 wild-type mice(6-8 weeks old) ), HCC tissue of patients	Ⅲ	Oxamate; DCA; p300-in-3; 666-15; LDHA knockdown
115	METTL1 mediates PKM m7G modification to regulate CD155 expression and promote immune evasion in colorectal cancer	10.1186/s12967-024-05991-1	Cell liness(HCT-8, HCT-116, RKO, MC-38, 293 T , CT-26, DLD-1, Caco2), Organisms(METTL1 wild-type(WT) and METTL1 knockout(KO, heterozygous ±) C57BL/6 mice), colorectal cancer tissue of patients	Ⅲ	Exogenous lactate; Rotenone; Shikonin; PKM2 knockdown/overexpression;
116	H3K9 lactylation in malignant cells facilitates CD8+ T cell dysfunction and poor immunotherapy response	10.1016/j.celrep.2024.114686	Cell liness(CAL27, HN30, SCCVII), Organisms(Nude Mice, Mice: C3H/He, OT1 Mice), Human OSCC tissues	Ⅲ	Exogenous lactate; 2-DG; OXA; AZD3965 and MCT1 knockdown
117	Mutant KRAS-activated circATXN7 fosters tumor immunoescape by sensitizing tumor-specific T cells to activation-induced cell death	10.1038/s41467-024-44779-1	Cell liness(MC38, Pan02, B16F10, HEK293T, T2), Organisms(CircAtxn7loxp/loxp mice, SCID mice , OT-I(C57BL/6-Tg(TcraTcrb)1100Mjb/J), Cd8a-Cre(C57BL/6-Tg(Cd8a-cre)1Itan/J) mice), CRC tissue of patients,	Ⅲ	Exogenous lactate; AZD3965
118	Glucose-driven histone lactylation promotes the immunosuppressive activity of monocyte-derived macrophages in glioblastoma	10.1016/j.immuni.2024.04.006	Cell liness(CT-2A-Luc, SB28, GL261), Organisms(C57BL/6 mice(female/male, 6–8 wk old)), Patient-derived tumor brain tissue	Ⅲ	2-DG, GNE-140, CPI-1612; GLUT1 and PERK knockdown
119	Functional Reprogramming of Neutrophils within the Brain Tumor Microenvironment by Hypoxia-Driven Histone Lactylation	10.1158/2159-8290.CD-24-1056	Cell lines(GL261 and SB28), Organisms(C57BL/6 mice), GBM tissue of patients	Ⅲ	2-DG and GNE-140 and AZD3965
120	Lactylated Apolipoprotein C-II Induces Immunotherapy Resistance by Promoting Extracellular Lipolysis	10.1002/advs.202406333	Cell liness(Lewis lung carcinoma, H1299, Hela, 293T), Organisms(Female C57BL/6 mice(6‐ to 10‐week‐old females; Cyagen)), lung cancer tissues of patients	Ⅳ	APOC2-K70R mutation; APOC2-K70E mutation
121	VSIG4+ tumor-associated macrophages mediate neutrophil infiltration and impair antigen-specific immunity in aggressive cancers through epigenetic regulation of SPP1	10.1186/s13046-025-03303-z	Cell liness(B16F10, E.G7-OVA, and Panc02), Organisms(wild-type and Vsig4-/- mice(6–8 weeks old, female))	Ⅲ	Sodium lactate; VSIG4 knockout
122	Tumor metabolite lactate promotes tumorigenesis by modulating MOESIN lactylation and enhancing TGF-β signaling in regulatory T cells	10.1016/j.celrep.2022.110986	Cell liness(Hepa1-6), Organisms(RAG1-/- mice, C57BL/6J mice), PBMCs tissue of patients	Ⅲ	Sodium lactate; LDHi
123	Lactylation-driven TNFR2 expression in regulatory T cells promotes the progression of malignant pleural effusion	10.1136/jitc-2024-010040	Cell liness(Lewis lung carcinoma(LLC), LLC-LUC ), pleural fluid samples and peripheral blood from lung adenocarcinoma patients, Organisms(C57BL/6J mice)	Ⅲ	AZD3965 and 2-DG and Oxamate and rotenone and C647
124	Lactylation-driven METTL3-mediated RNA m6A modification promotes immunosuppression of tumor-infiltrating myeloid cells	10.1016/j.molcel.2022.02.033	Cell liness(HEK293T, MC38 colon adenocarcinoma, Lewis lung carcinoma, B16F10 melanoma), Organisms(male or female healthy mice with 6-12 weeks of age), colon cancer tissue of patients	Ⅳ	METTL3-K281R/K345R mutation
126	Reversal of Lactate and PD-1-mediated Macrophage Immunosuppression Controls Growth of PTEN/p53-deficient Prostate Cancer	10.1158/1078-0432.CCR-22-3350	Cell liness(AC1 , SC1), Organisms(Prostate-specific PTEN/p53-deficient mice)	Ⅲ	PI3Ki
127	Histone lactylation inhibits RARγ expression in macrophages to promote colorectal tumorigenesis through activation of TRAF6-IL-6-STAT3 signaling	10.1016/j.celrep.2024.113688	Cell liness(HEK293T, SW480, HCT116, THP-1, RAW264.7, MC38), Organisms(C57BL/6 mouse, BALB/c mouse, ), organoids, CRC tissues of patients	Ⅲ	2-DG and shRNA for LDHA and C646
128	Hypoxia conduces the glioma progression by inducing M2 macrophage polarization via elevating TNFSF9 level in a histone-lactylation-dependent manner	10.1152/ajpcell.00124.2024	Cell liness(U87, U251, THP-1), Organisms(specific-pathogen-free female nude mice, aged 4)	Ⅲ	shRNA for MCT1; 2-DG
129	CTCF enhances pancreatic cancer progression via FLG-AS1-dependent epigenetic regulation and macrophage polarization	10.1038/s41418-024-01423-1	Cell liness(PANC-1, PATU-8988), Organisms(BALB/c nude mice)	Ⅲ	EP300/CTCF/FLG-AS1 knockdown/overexpression
130	Elevated protein lactylation promotes immunosuppressive microenvironment and therapeutic resistance in pancreatic ductal adenocarcinoma	10.1172/JCI187024	Cell line(KPC), Organisms(HuCD34+HSC-NOD/ShiLtJGpt-Prkdcem26Cd52Il2rgem26Cd22/Gpt(CH) mice), PDAC tissue of patients	Ⅳ	ENSA-K63R mutation; ENSA-K63 peptide
